# Supplementary material for: Development of an Indirect ELISA for REV gp90 Antibody Detection Using the gp90 Protein Expressed in Suspended Cells
Source: Viruses. 2026 Jan 17;18(1):124. doi: 10.3390/v18010124 (PMC12846372; doi:10.3390/v18010124)
Supplement: Supplementary file 1 [file viruses-18-00124-s001.zip]

Archive with 1 entries (1 files):
- viruses-4062103-supplementary.pdf
